# Supplementary material for: ﻿Primulaxilingensis (Primulaceae), a new species from Sichuan, China
Source: PhytoKeys. 2023 Oct 18;234:135–43. doi: 10.3897/phytokeys.234.108411 (PMC10612109; doi:10.3897/phytokeys.234.108411)
Supplement: XML Treatment for Primula xilingensis [file phytokeys.234.108411-treatment1.xml]

<!DOCTYPE tp:taxon-treatment
  PUBLIC "-//TaxonX//DTD Taxonomic Treatment Publishing DTD v0 20100105//EN" "tax-treatment-NSO.dtd">
<tp:taxon-treatment xmlns:tp="http://www.plazi.org/taxpub"><tp:treatment-meta><kwd-group><label>Taxon classification</label><kwd>
              <named-content content-type="kingdom">Plantae</named-content>
            </kwd><kwd>
              <named-content content-type="order">Ericales</named-content>
            </kwd><kwd>
              <named-content content-type="family">Primulaceae</named-content>
            </kwd></kwd-group><mixed-citation publication-type="journal"><person-group><name><surname>Luo</surname><given-names>Junjia</given-names></name><name><surname>Zhang</surname><given-names>Mingke</given-names></name><name><surname>Liu</surname><given-names>Xiaofeng</given-names></name><name><surname>Chen</surname><given-names>Hui</given-names></name><name><surname>Li</surname><given-names>Tingyu</given-names></name><name><surname>Ma</surname><given-names>Xudong</given-names></name><name><surname>Huang</surname><given-names>Ke</given-names></name><name><surname>Fu</surname><given-names>Zhixi</given-names></name></person-group><article-title>﻿<italic><tp:taxon-name><tp:taxon-name-part taxon-name-part-type="genus" reg="Primula">Primula</tp:taxon-name-part><tp:taxon-name-part taxon-name-part-type="species" reg="xilingensis">xilingensis</tp:taxon-name-part></tp:taxon-name></italic> (<tp:taxon-name><tp:taxon-name-part taxon-name-part-type="family">Primulaceae</tp:taxon-name-part></tp:taxon-name>), a new species from Sichuan, China</article-title><source>PhytoKeys</source><day>18</day><month>10</month><year>2023</year><volume>234</volume><fpage>135</fpage><lpage>143</lpage><pub-id pub-id-type="doi">10.3897/phytokeys.234.108411</pub-id></mixed-citation></tp:treatment-meta><tp:nomenclature><label>﻿</label><tp:taxon-name>
            <object-id xmlns:xlink="http://www.w3.org/1999/xlink" content-type="arpha" xlink:type="simple">BB7C373A-2771-5C9B-9521-023C0449D77C</object-id>
            <tp:taxon-name-part taxon-name-part-type="genus" reg="Primula">Primula</tp:taxon-name-part>
            <tp:taxon-name-part taxon-name-part-type="species" reg="xilingensis">xilingensis</tp:taxon-name-part>
            <object-id xmlns:xlink="http://www.w3.org/1999/xlink" content-type="ipni" xlink:type="simple">urn:lsid:ipni.org:names:77328946-1</object-id>
          </tp:taxon-name><tp:taxon-authority>K.Huang &amp; Z.X.Fu</tp:taxon-authority><tp:taxon-status xmlns:xlink="http://www.w3.org/1999/xlink" xlink:type="simple">sp. nov</tp:taxon-status></tp:nomenclature><tp:treatment-sec sec-type="diagnosis" id="SECID0EBKAC"><title>Diagnosis.</title><p>The new species is easily recognised by the following combination of characters: the scape densely yellow farinose, leaf apex acute, rarely broadly obtuse, corolla pale purplish blue and the style 3.0–6.0 mm above base of corolla tube, and stamens reaching the corolla tube mouth in thrum flower (Figs <xref ref-type="fig" rid="F1">1</xref>–<xref ref-type="fig" rid="F3">3</xref>).</p><fig id="F1" position="float" orientation="portrait"><object-id xmlns:xlink="http://www.w3.org/1999/xlink" content-type="doi" xlink:type="simple">10.3897/phytokeys.234.108411.figure1</object-id><object-id xmlns:xlink="http://www.w3.org/1999/xlink" content-type="arpha" xlink:type="simple">7536E08D-C3CD-548B-A634-0852F0B8F5FE</object-id><label>Figure 1.</label><caption><p><italic><tp:taxon-name><tp:taxon-name-part taxon-name-part-type="genus" reg="Primula">Primula</tp:taxon-name-part><tp:taxon-name-part taxon-name-part-type="species" reg="xilingensis">xilingensis</tp:taxon-name-part></tp:taxon-name></italic> sp. nov. <bold>A</bold> plant and roots <bold>B</bold> stolon <bold>C</bold> leaves <bold>D</bold> calyx <bold>E</bold> stamens <bold>F</bold> scape and bract <bold>G</bold> thrum flower <bold>H</bold> pin flower. (Photos <bold>A, B</bold> by XM, and <bold>C–H</bold> by MZ).</p></caption><graphic xmlns:xlink="http://www.w3.org/1999/xlink" xlink:href="phytokeys-234-135_article-108411__-g001.jpg" position="float" orientation="portrait" xlink:type="simple" id="oo_922990.jpg"><uri content-type="original_file" xlink:type="simple">https://binary.pensoft.net/fig/922990</uri></graphic></fig></tp:treatment-sec><tp:treatment-sec sec-type="material" id="SECID0E2LAC"><title>Type.</title><p>China. Sichuan: Dayi City, Xiling Snow Mountain, growing on moist rock surfaces amidst moss under the forest. <named-content xmlns:xlink="http://www.w3.org/1999/xlink" content-type="dwc:verbatimCoordinates" xlink:type="simple"><named-content content-type="geo-json" specific-use="{&#34;type&#34;:&#34;Point&#34;,&#34;coordinates&#34;:[103.163231,30.699950]}" id="NCID0EEMAC" xlink:type="simple">30°41′59.82″N, 103°9′47.63″E</named-content></named-content>, alt. <italic>c.</italic> 3200m, 7<sup>th</sup> June 2023 (fl.), <italic>K. Huang &amp; Zhixi Fu 7531</italic> (holotype, SCNU!) (Figs <xref ref-type="fig" rid="F1">1</xref>–<xref ref-type="fig" rid="F3">3</xref>).</p><fig id="F2" position="float" orientation="portrait"><object-id xmlns:xlink="http://www.w3.org/1999/xlink" content-type="doi" xlink:type="simple">10.3897/phytokeys.234.108411.figure2</object-id><object-id xmlns:xlink="http://www.w3.org/1999/xlink" content-type="arpha" xlink:type="simple">E6A5086B-1B40-5208-ACB5-BF91CE9C0AC8</object-id><label>Figure 2.</label><caption><p><italic><tp:taxon-name><tp:taxon-name-part taxon-name-part-type="genus" reg="Primula">Primula</tp:taxon-name-part><tp:taxon-name-part taxon-name-part-type="species" reg="xilingensis">xilingensis</tp:taxon-name-part></tp:taxon-name></italic> sp. nov. <bold>A, B</bold> habitat <bold>C</bold> plants of thrum flower <bold>D</bold> habit <bold>E</bold> plants of pin flower <bold>F</bold> stolons. (Photos <bold>A, B</bold> by ZF, <bold>C, D</bold> by KH, and <bold>E, F</bold> by MZ).</p></caption><graphic xmlns:xlink="http://www.w3.org/1999/xlink" xlink:href="phytokeys-234-135_article-108411__-g002.jpg" position="float" orientation="portrait" xlink:type="simple" id="oo_922991.jpg"><uri content-type="original_file" xlink:type="simple">https://binary.pensoft.net/fig/922991</uri></graphic></fig></tp:treatment-sec><tp:treatment-sec sec-type="description" id="SECID0E6NAC"><title>Description.</title><p>A perennial herb, 1.0–4.0 cm tall. <bold>Stolons</bold> dark red, 2.0–6.0 cm long developing onwards leafless flagellate, each with a tiny rosette at the end, and clothed the base by the withered remains of the old leaves. <bold><italic>Roots</italic></bold> numerous, fibrous, without hairs, 3.0–12.0 cm long. <bold><italic>Leaves</italic></bold> in a loose to tight rosette, 1.0–2.0 cm in diameter, leaf rosette less than or equal to corolla; leaf blade ovate to ovate–elliptic, 5.0–8.0 × 3.0–6.0 mm, margin dentate generally in the upper half only, apex acute, rarely broadly obtuse, tapering to base forming a winged petiole, petioles usually shorter than leaf blade and sparingly farinose, densely yellow farinose abaxially, midvein prominent, sparingly yellow farinose adaxially, veins inconspicuous. <bold><italic>Scape</italic></bold> solitary, 0.2–1.5 cm tall, erect, densely yellow farinose, usually with a single flower. <bold><italic>Bracts</italic></bold> solitary, 1.0–2.0 mm long, lanceolate, not swollen at base. <bold><italic>Pedicel</italic></bold> slightly bent, densely yellow farinose. <bold><italic>Flowers</italic></bold> heterostylous. <bold><italic>Calyx</italic></bold> narrowly campanulate, prominent 5-veined, 3–9 mm long, densely yellow farinose, parted to 2/3 of its length or slightly below, lobes linear lanceolate to lanceolate, apex acute. <bold><italic>Corolla</italic></bold> pale purplish blue, lacking the appendage on the corolla tube, 5 lobes spreading, obovate, 4.0–8.0 mm long, densely yellow farinose abaxially, efarinose and glabrous adaxially, deeply emarginate. <bold><italic>Pin flower</italic></bold>: corolla tubes 5.0–10.0 mm long in length, 2–3 mm in diameter, longer than calyx, stamens 2.0–5.0 mm above base of corolla tube, style nearly as long as tube. <bold><italic>Thrum flower</italic></bold>: corolla tubes 7.0–13.0 mm long in length, <italic>c.</italic> 3 mm in diam, longer than calyx, style 3.0–6.0 mm above base of corolla tube, stamens reaching the corolla tube mouth (Figs <xref ref-type="fig" rid="F1">1</xref>–<xref ref-type="fig" rid="F3">3</xref>). <bold><italic>Capsule</italic></bold> unknown.</p><fig id="F3" position="float" orientation="portrait"><object-id xmlns:xlink="http://www.w3.org/1999/xlink" content-type="doi" xlink:type="simple">10.3897/phytokeys.234.108411.figure3</object-id><object-id xmlns:xlink="http://www.w3.org/1999/xlink" content-type="arpha" xlink:type="simple">B43065D3-6029-59A1-B6FF-0D9A6E3858B2</object-id><label>Figure 3.</label><caption><p>Holotype image of <italic><tp:taxon-name><tp:taxon-name-part taxon-name-part-type="genus" reg="Primula">Primula</tp:taxon-name-part><tp:taxon-name-part taxon-name-part-type="species" reg="xilingensis">xilingensis</tp:taxon-name-part></tp:taxon-name></italic> K.Huang &amp; Z.X.Fu, sp. nov.</p></caption><graphic xmlns:xlink="http://www.w3.org/1999/xlink" xlink:href="phytokeys-234-135_article-108411__-g003.jpg" position="float" orientation="portrait" xlink:type="simple" id="oo_922992.jpg"><uri content-type="original_file" xlink:type="simple">https://binary.pensoft.net/fig/922992</uri></graphic></fig></tp:treatment-sec><tp:treatment-sec sec-type="phenology" id="SECID0ELAAE"><title>Phenology.</title><p>Flowers collected in May and June.</p></tp:treatment-sec><tp:treatment-sec sec-type="etymology" id="SECID0EQAAE"><title>Etymology.</title><p>The epithet “<italic>xilingensis</italic>” is derived from Xiling Snow Mountain, the snow mountain located in Dayi City, Sichuan Province, China.</p></tp:treatment-sec><tp:treatment-sec sec-type="distribution" id="SECID0EYAAE"><title>Distribution and habitat.</title><p><italic><tp:taxon-name><tp:taxon-name-part taxon-name-part-type="genus" reg="Primula">P.</tp:taxon-name-part><tp:taxon-name-part taxon-name-part-type="species" reg="xilingensis">xilingensis</tp:taxon-name-part></tp:taxon-name></italic> is currently known only from its type locality in Yingyangjie, Xiling Snow Mountain, Xiling Town, Dayi City, Sichuan Province, China (Map <xref ref-type="fig" rid="F4">1</xref>). It grows on moist rock surfaces amidst moss under the forest, at elevations of approximately 3200 m (Fig. <xref ref-type="fig" rid="F2">2</xref>).</p><fig id="F4" position="float" orientation="portrait"><object-id xmlns:xlink="http://www.w3.org/1999/xlink" content-type="doi" xlink:type="simple">10.3897/phytokeys.234.108411.map1</object-id><object-id xmlns:xlink="http://www.w3.org/1999/xlink" content-type="arpha" xlink:type="simple">DC6180CC-105E-5310-B2BA-CAA0F64ADD85</object-id><label>Map 1.</label><caption><p>Location of the population of <italic><tp:taxon-name><tp:taxon-name-part taxon-name-part-type="genus" reg="Primula">Primula</tp:taxon-name-part><tp:taxon-name-part taxon-name-part-type="species" reg="xilingensis">xilingensis</tp:taxon-name-part></tp:taxon-name></italic> in Dayi County, Sichuan (red star).</p></caption><graphic xmlns:xlink="http://www.w3.org/1999/xlink" xlink:href="phytokeys-234-135_article-108411__-g004.jpg" position="float" orientation="portrait" xlink:type="simple" id="oo_922993.jpg"><uri content-type="original_file" xlink:type="simple">https://binary.pensoft.net/fig/922993</uri></graphic></fig></tp:treatment-sec><tp:treatment-sec sec-type="material" id="SECID0EJCAE"><title>Additional specimens examined</title><p><bold>(paratypes).</bold> CHINA. Sichuan: Dayi City, Xiling Snow Mountain, <named-content xmlns:xlink="http://www.w3.org/1999/xlink" content-type="dwc:verbatimCoordinates" xlink:type="simple"><named-content content-type="geo-json" specific-use="{&#34;type&#34;:&#34;Point&#34;,&#34;coordinates&#34;:[103.163231,30.699950]}" id="NCID0EUCAE" xlink:type="simple">30°41′59.82″N, 103°9′47.63″E</named-content></named-content>, 21 May 2022 (fl.), <italic>Zhixi Fu 6052</italic> (SCNU!); ibid., 7 June 2023 (fl.), <italic>K. Huang &amp; Zhixi Fu 7532 &amp; 7533</italic> (SCNU!).</p></tp:treatment-sec><tp:treatment-sec sec-type="conservation status" id="SECID0E4CAE"><title>Conservation status.</title><p>Data Deficient (DD). Currently, only one population with more than 100 individuals has been found in the type locality. The population of <italic><tp:taxon-name><tp:taxon-name-part taxon-name-part-type="genus" reg="Primula">P.</tp:taxon-name-part><tp:taxon-name-part taxon-name-part-type="species" reg="xilingensis">xilingensis</tp:taxon-name-part></tp:taxon-name></italic> grows on moist rock surfaces amidst moss, and the Xiling Snow Mountain has corresponding protective measures for the environment and plants. Whilst currently only known from Xiling Snow Mountain, it is very possible that the taxon is found in other localities and, without a more comprehensive collecting programme, and known only from two collections, it would be best to assess the conservation status of the species as Data Deficient (DD) following the IUCN Red List criteria (<xref ref-type="bibr" rid="B4">IUCN 2022</xref>).</p></tp:treatment-sec><tp:treatment-sec sec-type="Relationship with related species" id="SECID0ESDAE"><title>Relationship with related species.</title><p>Critical examination of collected specimens, comparison with type material of allied taxa, and relevant taxonomic literature revealed that <italic><tp:taxon-name><tp:taxon-name-part taxon-name-part-type="genus" reg="Primula">P.</tp:taxon-name-part><tp:taxon-name-part taxon-name-part-type="species" reg="xilingensis">xilingensis</tp:taxon-name-part></tp:taxon-name></italic> is a new member of the <tp:taxon-name><tp:taxon-name-part taxon-name-part-type="genus" reg="Primula">P.</tp:taxon-name-part><tp:taxon-name-part taxon-name-part-type="infraspecific-rank">sect.</tp:taxon-name-part><tp:taxon-name-part taxon-name-part-type="section" reg="Minutissimae">Minutissimae</tp:taxon-name-part></tp:taxon-name>. Morphologically, <italic><tp:taxon-name><tp:taxon-name-part taxon-name-part-type="genus" reg="Primula">P.</tp:taxon-name-part><tp:taxon-name-part taxon-name-part-type="species" reg="xilingensis">xilingensis</tp:taxon-name-part></tp:taxon-name></italic> shares certain similarities with <italic><tp:taxon-name><tp:taxon-name-part taxon-name-part-type="genus" reg="Primula">P.</tp:taxon-name-part><tp:taxon-name-part taxon-name-part-type="species" reg="dujiangyanensis">dujiangyanensis</tp:taxon-name-part></tp:taxon-name></italic>. However, <italic><tp:taxon-name><tp:taxon-name-part taxon-name-part-type="genus" reg="Primula">P.</tp:taxon-name-part><tp:taxon-name-part taxon-name-part-type="species" reg="xilingensis">xilingensis</tp:taxon-name-part></tp:taxon-name></italic> differs from <italic><tp:taxon-name><tp:taxon-name-part taxon-name-part-type="genus" reg="Primula">P.</tp:taxon-name-part><tp:taxon-name-part taxon-name-part-type="species" reg="dujiangyanensis">dujiangyanensis</tp:taxon-name-part></tp:taxon-name></italic> in having the style nearly as long as tube in pin flowers (vs. the style slightly exceeding the corolla tube mouth in pin flowers), stamens reaching the corolla tube mouth in thrum flowers (vs. stamens inserted on the apex of the corolla tube, scarcely exceeding 1 mm in thrum flowers), lacking an appendage on the corolla tube (vs. a yellow appendage present on the corolla tube), having numerous roots without hairs (vs. few roots with dense white hairs), corolla pale purplish blue (vs. corolla pinkish purple), leaf apex acute (vs. leaf apex broadly obtuse to sub-rounded) and distributed at about 3200 m elevation (vs. 1550–1650 m). To some extent, it also resembles <italic><tp:taxon-name><tp:taxon-name-part taxon-name-part-type="genus" reg="Primula">P.</tp:taxon-name-part><tp:taxon-name-part taxon-name-part-type="species" reg="tenella">tenella</tp:taxon-name-part></tp:taxon-name></italic> as a perennial herb with stolons, farinose leaves, margin dentate generally on the upper half only, but differs from <italic><tp:taxon-name><tp:taxon-name-part taxon-name-part-type="genus" reg="Primula">P.</tp:taxon-name-part><tp:taxon-name-part taxon-name-part-type="species" reg="tenella">tenella</tp:taxon-name-part></tp:taxon-name></italic> in leaf blade (ovate to ovate-elliptic vs. rhomboid to ovate-spatulate), leaf size (5.0–8.0 × 3.0–6.0 mm vs. 6.0–15.0 × 5.0–8.0 mm), leaf farinose (yellow vs. white) and altitude (at an altitude of approximately 3200 m vs. 4700–5000 m). The species of <italic><tp:taxon-name><tp:taxon-name-part taxon-name-part-type="genus" reg="Primula">P.</tp:taxon-name-part><tp:taxon-name-part taxon-name-part-type="species" reg="xilingensis">xilingensis</tp:taxon-name-part></tp:taxon-name></italic> is similar to <italic><tp:taxon-name><tp:taxon-name-part taxon-name-part-type="genus" reg="Primula">P.</tp:taxon-name-part><tp:taxon-name-part taxon-name-part-type="species" reg="pengzhouensis">pengzhouensis</tp:taxon-name-part></tp:taxon-name></italic>, but can be easily distinguished from the former by its stolons (present with 2–6 cm long vs. absent), scape visibility (vs. almost obsolete) and altitude (<italic>c.</italic> 3200 m vs. <italic>c.</italic> 1170 m). Further morphological comparisons among the species of <italic><tp:taxon-name><tp:taxon-name-part taxon-name-part-type="genus" reg="Primula">P.</tp:taxon-name-part><tp:taxon-name-part taxon-name-part-type="species" reg="xilingensis">xilingensis</tp:taxon-name-part></tp:taxon-name></italic>, <italic><tp:taxon-name><tp:taxon-name-part taxon-name-part-type="genus" reg="Primula">P.</tp:taxon-name-part><tp:taxon-name-part taxon-name-part-type="species" reg="dujiangyanensis">dujiangyanensis</tp:taxon-name-part></tp:taxon-name></italic>, <italic><tp:taxon-name><tp:taxon-name-part taxon-name-part-type="genus" reg="Primula">P.</tp:taxon-name-part><tp:taxon-name-part taxon-name-part-type="species" reg="pengzhouensis">pengzhouensis</tp:taxon-name-part></tp:taxon-name></italic>, and <italic><tp:taxon-name><tp:taxon-name-part taxon-name-part-type="genus" reg="Primula">P.</tp:taxon-name-part><tp:taxon-name-part taxon-name-part-type="species" reg="tenella">tenella</tp:taxon-name-part></tp:taxon-name></italic> are shown in Table <xref ref-type="table" rid="T1">1</xref>.</p><table-wrap id="T1" position="float" orientation="portrait"><label>Table 1.</label><caption><p>Morphological characters comparison between <italic><tp:taxon-name><tp:taxon-name-part taxon-name-part-type="genus" reg="Primula">P.</tp:taxon-name-part><tp:taxon-name-part taxon-name-part-type="species" reg="xilingensis">xilingensis</tp:taxon-name-part></tp:taxon-name></italic> and closely related species of <italic><tp:taxon-name><tp:taxon-name-part taxon-name-part-type="genus" reg="Primula">P.</tp:taxon-name-part><tp:taxon-name-part taxon-name-part-type="species" reg="dujiangyanensis">dujiangyanensis</tp:taxon-name-part></tp:taxon-name></italic>, <italic><tp:taxon-name><tp:taxon-name-part taxon-name-part-type="genus" reg="Primula">P.</tp:taxon-name-part><tp:taxon-name-part taxon-name-part-type="species" reg="pengzhouensis">pengzhouensis</tp:taxon-name-part></tp:taxon-name></italic> and <italic><tp:taxon-name><tp:taxon-name-part taxon-name-part-type="genus" reg="Primula">P.</tp:taxon-name-part><tp:taxon-name-part taxon-name-part-type="species" reg="tenella">tenella</tp:taxon-name-part></tp:taxon-name></italic>.</p></caption><table id="TID0EGCAG" rules="all"><tbody><tr><th rowspan="1" colspan="1">Features</th><th rowspan="1" colspan="1">
                    <italic>
                      <tp:taxon-name><tp:taxon-name-part taxon-name-part-type="genus" reg="Primula">P.</tp:taxon-name-part><tp:taxon-name-part taxon-name-part-type="species" reg="xilingensis">xilingensis</tp:taxon-name-part></tp:taxon-name>
                    </italic>
                  </th><th rowspan="1" colspan="1">
                    <italic>
                      <tp:taxon-name><tp:taxon-name-part taxon-name-part-type="genus" reg="Primula">P.</tp:taxon-name-part><tp:taxon-name-part taxon-name-part-type="species" reg="dujiangyanensis">dujiangyanensis</tp:taxon-name-part></tp:taxon-name>
                    </italic>
                  </th><th rowspan="1" colspan="1">
                    <italic>
                      <tp:taxon-name><tp:taxon-name-part taxon-name-part-type="genus" reg="Primula">P.</tp:taxon-name-part><tp:taxon-name-part taxon-name-part-type="species" reg="pengzhouensis">pengzhouensis</tp:taxon-name-part></tp:taxon-name>
                    </italic>
                  </th><th rowspan="1" colspan="1">
                    <italic>
                      <tp:taxon-name><tp:taxon-name-part taxon-name-part-type="genus" reg="Primula">P.</tp:taxon-name-part><tp:taxon-name-part taxon-name-part-type="species" reg="tenella">tenella</tp:taxon-name-part></tp:taxon-name>
                    </italic>
                  </th></tr><tr><td rowspan="1" colspan="1">Roots</td><td rowspan="1" colspan="1">numerous, without hairs</td><td rowspan="1" colspan="1">few, dense white hairs</td><td rowspan="1" colspan="1">unknown</td><td rowspan="1" colspan="1">unknown</td></tr><tr><td rowspan="1" colspan="1">Stolon</td><td rowspan="1" colspan="1">2.0–6.0 cm long</td><td rowspan="1" colspan="1">3.0–6.0 cm long</td><td rowspan="1" colspan="1">absent</td><td rowspan="1" colspan="1">short leafy stolons</td></tr><tr><td rowspan="1" colspan="1">Leaf blade</td><td rowspan="1" colspan="1">ovate to ovate-elliptic, 5.0–8.0 × 3.0–6.0 mm</td><td rowspan="1" colspan="1">ovate to ovate-elliptic, 4.0–8.0 × 3.0–5.0 mm</td><td rowspan="1" colspan="1">elliptic to ovate elliptic, 2.0–3.5 × 1.5–2.2 cm</td><td rowspan="1" colspan="1">rhomboid to ovate-spatulate, 6.0–15.0 × 5.0–8.0 mm</td></tr><tr><td rowspan="1" colspan="1">Leaf farinose</td><td rowspan="1" colspan="1">abaxially densely yellow farinose, adaxially sparingly yellow farinose</td><td rowspan="1" colspan="1">abaxially copiously yellow farinose, adaxially sparingly yellow farinose</td><td rowspan="1" colspan="1">abaxially more or less covered with a fugacious yellow farina, adaxially efarinose</td><td rowspan="1" colspan="1">abaxially copiously white farinose, adaxially densely glandular and sparingly white farinose</td></tr><tr><td rowspan="1" colspan="1">Leaf apex</td><td rowspan="1" colspan="1">
                    <bold>acute, rarely broadly obtuse</bold>
                  </td><td rowspan="1" colspan="1">broadly obtuse to sub-rounded</td><td rowspan="1" colspan="1">broadly obtuse to sub-rounded</td><td rowspan="1" colspan="1">subrounded, rarely acute</td></tr><tr><td rowspan="1" colspan="1">Leaf margin</td><td rowspan="1" colspan="1">margin dentate generally in the upper half only</td><td rowspan="1" colspan="1">margin dentate or crenulate generally in the upper half only</td><td rowspan="1" colspan="1">margin serrate–dentate</td><td rowspan="1" colspan="1">margin usually denticulate or crenulate above middle</td></tr><tr><td rowspan="1" colspan="1">Scape</td><td rowspan="1" colspan="1">scape 1, 0.2–1.5 cm tall, usually with a single flower</td><td rowspan="1" colspan="1">scape 1, 1.0–2.5 cm tall, usually with a single flower, very rarely two</td><td rowspan="1" colspan="1">scape almost obsolete, at most 2.0 mm tall, bearing one terminal flower.</td><td rowspan="1" colspan="1">Scape 1, 2.0–5.0 cm tall, bearing 1(or rarely 2)-flowered</td></tr><tr><td rowspan="1" colspan="1">Scape farinose</td><td rowspan="1" colspan="1">
                    <bold>densely yellow farinose</bold>
                  </td><td rowspan="1" colspan="1">scarcely farinose</td><td rowspan="1" colspan="1">unknown</td><td rowspan="1" colspan="1">scarcely farinose</td></tr><tr><td rowspan="1" colspan="1">Calyx</td><td rowspan="1" colspan="1">narrowly campanulate,</td><td rowspan="1" colspan="1">narrowly campanulate</td><td rowspan="1" colspan="1">narrowly campanulate</td><td rowspan="1" colspan="1">narrowly campanulate</td></tr><tr><td rowspan="1" colspan="1">Calyx farinose</td><td rowspan="1" colspan="1">densely yellow farinose</td><td rowspan="1" colspan="1">sparingly yellow farinose outside, densely so inside</td><td rowspan="1" colspan="1">sparingly yellow farinose outside, parted slightly beyond middle</td><td rowspan="1" colspan="1">glandular outside, copiously white farinose inside</td></tr><tr><td rowspan="1" colspan="1">Corolla</td><td rowspan="1" colspan="1">
                    <bold>pale purplish blue</bold>
                  </td><td rowspan="1" colspan="1">pinkish purple</td><td rowspan="1" colspan="1">corolla rose or pale purple</td><td rowspan="1" colspan="1">corolla blue-violet</td></tr><tr><td rowspan="1" colspan="1">Corolla farinose</td><td rowspan="1" colspan="1">abaxially densely yellow farinose</td><td rowspan="1" colspan="1">unknown</td><td rowspan="1" colspan="1">sprinkled with yellow farina outside</td><td rowspan="1" colspan="1">unknown</td></tr><tr><td rowspan="1" colspan="1">An appendage on the corolla tube or not</td><td rowspan="1" colspan="1">absent</td><td rowspan="1" colspan="1">yellow appendage</td><td rowspan="1" colspan="1">absent</td><td rowspan="1" colspan="1">white appendage</td></tr><tr><td rowspan="1" colspan="1">Pin flowers</td><td rowspan="1" colspan="1">stamens 2.0–5.0 mm above base of corolla tube, style nearly as long as tube</td><td rowspan="1" colspan="1">stamens in the middle of corolla tube; style slightly exceeding the corolla tube mouth</td><td rowspan="1" colspan="1">stamens <italic>c.</italic> 3 mm above base of corolla tube, style <italic>c.</italic> 2/3 as long as corolla tube</td><td rowspan="1" colspan="1">stamens <italic>c.</italic> 3 mm above base of corolla tube, style reaching mouth</td></tr><tr><td rowspan="1" colspan="1">Thrum flowers</td><td rowspan="1" colspan="1">stamens reaching the corolla tube mouth, style 3.0–6.0 mm above base of corolla tube</td><td rowspan="1" colspan="1">stamens inserted on the apex of the corolla tube, scarcely exceeding 1 mm; style in the middle of the corolla tube</td><td rowspan="1" colspan="1">stamens up to 2/3 of corolla tube; style <italic>c.</italic> 3 mm</td><td rowspan="1" colspan="1">stamens at middle of corolla tube; style <italic>c.</italic> 3 mm</td></tr><tr><td rowspan="1" colspan="1">Altitude and distribution area</td><td rowspan="1" colspan="1"><italic>c.</italic> 3200 m, Dayi City, Sichuan Province</td><td rowspan="1" colspan="1">1550–1650 m, Dujiangyan City, Sichuan Province</td><td rowspan="1" colspan="1"><italic>c.</italic> 1170 m, Pengzhou City, Sichuan Province</td><td rowspan="1" colspan="1">4700–5000 m, Sounthern of Xizang Province</td></tr></tbody></table></table-wrap></tp:treatment-sec><ref-list><ref id="B4"><mixed-citation xmlns:xlink="http://www.w3.org/1999/xlink" xlink:type="simple">IUCN (<year>2022</year>) Guidelines for Using the IUCN Red List Categories and Criteria. Version 15. Prepared by the Standards and Petitions Committee.</mixed-citation></ref></ref-list></tp:taxon-treatment>
